# Supplementary material for: Digital Inclusion among Community Older Adults in the Republic of Korea: Measuring Digital Skills and Health Consequences
Source: Eur J Investig Health Psychol Educ. 2024 Aug 8;14(8):2314–36. doi: 10.3390/ejihpe14080154 (PMC11353258; doi:10.3390/ejihpe14080154)
Supplement: Supplementary file 1 [file ejihpe-14-00154-s001.zip]

Archive with 1 entries (1 files):
- ejihpe-3133624-supplementary.pdf
